# Supplementary material for: Deciphering the role of CCL4-CCR5 in coronary artery disease pathogenesis: insights from Mendelian randomization, bulk RNA sequencing, single-cell RNA, and clinical validation
Source: Int J Med Sci. 2024 Oct 14;21(14):2683–93. doi: 10.7150/ijms.99518 (PMC11539389; doi:10.7150/ijms.99518)
Supplement: Supplementary file 1 — Supplementary table. [file ijmsv21p2683s1.xlsx]

## Sheet: Sheet1
Data Types	Dataset	Sample Description	number of cases	number of controls	Website link
GWAS	finn-b-I9_CORATHER	Coronary atherosclerosis	23363	187840	https://gwas.mrcieu.ac.uk/datasets/finn-b-I9_CORATHER/
GWAS	ukb-d-I9_CORATHER	Coronary atherosclerosis	14334	346860	https://gwas.mrcieu.ac.uk/datasets/ukb-d-I9_CORATHER/
RNA-seq	GSE100927	Atherosclerotic and control peripheral artery gene expression	52	52	https://www.ncbi.nlm.nih.gov/geo/query/acc.cgi?acc=GSE100927
RNA-seq	GSE28829	Gene Expression in early and advanced atherosclerotic plaque from human carotid	16	13	https://www.ncbi.nlm.nih.gov/geo/query/acc.cgi?acc=GSE28829
scRNA-seq	GSE159677	Decoding the transcriptome of calcified atherosclerotic plaque at single-cell resolution	3 samples（33203 cells）	3 samples（10042 cells）	https://www.ncbi.nlm.nih.gov/geo/query/acc.cgi?acc=GSE159677
